# Supplementary material for: A nonlinear polycrystalline ice elastoplastic contact model and its application
Source: PLoS One. 2025 Jun 27;20(6):e0324895. doi: 10.1371/journal.pone.0324895 (PMC12204517; doi:10.1371/journal.pone.0324895)
Supplement: S1 File — (ZIP) [file pone.0324895.s001.zip]

Archive with 7 entries (6 files):
- code/01-makespecimen.p2dat
- code/02-compactspecimen.p2dat
- code/03-prerouxing.p2dat
- code/04-BondAdded.p2dat
- code/05-qiusifu.p2dat
- code/06-load.p2dat
- code/
