# Supplementary material for: A nonlinear polycrystalline ice elastoplastic contact model and its application
Source: PLoS One. 2025 Jun 27;20(6):e0324895. doi: 10.1371/journal.pone.0324895 (PMC12204517; doi:10.1371/journal.pone.0324895)
Supplement: S1 File — (ZIP) [file pone.0324895.s001.zip › code/01-makespecimen.p2dat]

new

title 'Biaxial Compression Test - R'

def setUp
    widthVessel  = 61.8e-2
    heightVessel = 125e-2
    expandVessel = 2.0
    
    groupGrains  = 'sand'
    ;N2d = 0.42 * Nlab^2 + 0.25 * Nlab
    porosGrains  = 0.12
    densGrains   = 2500.0  
    dampGrains   = 0.7
    
    dloGrains    = 0.4e-2
    dhiGrains    = 0.9e-2
    
    emodContact  = 2.8e8
    kratContact  = 1.5
    fricContact  = 0.1
    dpnrContact  = 0.2
    dpsrContact  = 0.2
    
    rloGrains    = dloGrains  * 1.2
    rhiGrains    = dhiGrains  * 1.0
end
@setUp

domain extent [-1.2 * widthVessel]  [1.2 * widthVessel]  ...
              [-1.2 * heightVessel] [1.2 * heightVessel] ...
       condition destroy
wall generate group 'box'  ...
              name  'box'  ...
              box [-0.5 * widthVessel]  [0.5 * widthVessel] ...
                  [-0.5 * heightVessel] [0.5 * heightVessel] ...
              expand [expandVessel]

def GetWallPointer
    wp1 = wall.find(1)
    wp2 = wall.find(2)
    wp3 = wall.find(3)
    wp4 = wall.find(4)
end
@GetWallPointer

[_msbid = 0] 
[_gap = 0.1e-3 * 0.1]
def create_membrane_balls(_bnum)
   local _wlen = wall.pos.y(wp3) - wall.pos.y(wp1) - 2.0 * _gap
   local _brad = 0.5*(_wlen / float(_bnum))
   c = wall.pos.y(wp3) - _gap 
   loop local bn(1,_bnum)
     local _bx = wall.pos.x(wp4) - _brad - _gap
     local _by = c - float(2*bn-1)*_brad
     command
       ball create id [_msbid+bn] x [_bx] y [_by] rad [_brad] group  'ball_wall1'
     end_command
   end_loop
   loop bn(1,_bnum)
     _bx = wall.pos.x(wp2) + _brad + _gap
     _by = c - float(2*bn-1)*_brad
     command
       ball create id [_msbid+_bnum+bn] x [_bx] y [_by] rad [_brad] group 'ball_wall2'
     end_command
   end_loop
end
[_bnum =200]
@create_membrane_balls(@_bnum)

set random 10003
ball distribute group [groupGrains] ...
                poros [porosGrains] ...
                radius [rloGrains] [rhiGrains] ...
                box [-0.5 * widthVessel]  [0.5 * widthVessel] ...
                    [-0.5 * heightVessel] [0.5 * heightVessel]
ball attribute density [densGrains] damp [dampGrains] range group [groupGrains]

ball delete range group 'ball_wall1' or 'ball_wall2' 

contact groupbehavior and

cmat default model linear ...
             method deformability emod [emodContact] kratio [kratContact] ...
             property fric [fricContact] dp_nratio [dpnrContact] dp_sratio [dpsrContact] ...
             proximity 0.0 ...
             type ball-ball
cmat default model linear ...
             method deformability emod [emodContact] kratio [kratContact] ...
             property fric 0.0 dp_nratio 0.0 dp_sratio 0.0 ...
             proximity 0.0 ...
             type ball-facet

ball attribute velocity multiply 0.0

cycle 5000 
set timestep scale
cycle 5000
solve aratio 1e-5 
set timestep auto
cycle 5000
solve aratio 1e-5 

ball delete range x [-0.5 * widthVessel]   [0.5 * widthVessel]  not
ball delete range y [-0.5 * heightVessel]  [0.5 * heightVessel] not

save 01-makespecimen 

return
