# Supplementary material for: A nonlinear polycrystalline ice elastoplastic contact model and its application
Source: PLoS One. 2025 Jun 27;20(6):e0324895. doi: 10.1371/journal.pone.0324895 (PMC12204517; doi:10.1371/journal.pone.0324895)
Supplement: S1 File — (ZIP) [file pone.0324895.s001.zip › code/02-compactspecimen.p2dat]

restore 01-makespecimen

ball attribute displacement multiply 0.0 rotation multiply 0.0
ball attribute velocity multiply 0.0 spin multiply 0.0
calm
contact property lin_force 0.0 0.0 lin_mode 1
ball attribute contactforce multiply 0.0 contactmoment multiply 0.0

define wlx
  wlx  = wall.pos.x(wp2) - wall.pos.x(wp4)
end
define wly
  wly  = wall.pos.y(wp3) - wall.pos.y(wp1)
end

[ly0 = wly]
[lx0 = wlx]
[v0  = wlx*wly]

[txx = 1.0e6]
[tyy = 1.0e6]
[stressTol = 1e-3]
[vmaxServo = 1e-3]
wall servo activate on vmax [vmaxServo] range list 1
wall servo activate on vmax [vmaxServo] range list 3
wall servo activate on vmax [vmaxServo] range list 4
wall servo activate on vmax [vmaxServo] range list 2

define servo_ywalls
  wall.servo.force.y(wp1) =  tyy*wlx
  wall.servo.force.y(wp3) = -tyy*wlx
end
define servo_xwalls
  wall.servo.force.x(wp4) =  txx*wly
  wall.servo.force.x(wp2) = -txx*wly
end

set fish callback -1.1 @servo_ywalls
set fish callback -1.0 @servo_xwalls

set orientation on
calm

[wsxx = 0.0]
[wsyy = 0.0]
def wsxx
    wsxx = 0.5 * (wall.force.contact.x(wp2) - wall.force.contact.x(wp4)) / wly
end
def wsyy 
    wsyy = 0.5 * (wall.force.contact.y(wp3) - wall.force.contact.y(wp1)) / wlx
end

def wsyy_Tol
    wsyy_Tol = math.abs(wsyy - math.abs(tyy)) / math.abs(tyy)
end

def wsxx_Tol
    wsxx_Tol = math.abs(wsxx - math.abs(txx)) / math.abs(txx)
end

def aratioSolve
    aratioSolve = mech.solve('aratio')
end

def haltFish 
    haltFish = false
    if  wsyy_Tol < stressTol then
        if  wsxx_Tol < stressTol then
            if aratioSolve < aratioSolveReq then
                haltFish = true
            endif
        endif
    endif
end

set display fish @aratioSolve

history id 1 @wsyy
history id 2 @wsxx

define check_porosity
    local _area  = 0 
    loop foreach local bp ball.list
        if ball.radius(bp) > = [rloGrains]
            _area = _area + math.pi * [ball.radius(bp)^2]
        end_if   
    end_loop
    local_porosity0 = 1.0 - _area / (lx0 * ly0)
end
@check_porosity
list @local_porosity0

[aratioSolveReq = 1e-3] 
solve fishhalt @haltFish 

save 02-compactspecimen

return
