# Supplementary material for: A nonlinear polycrystalline ice elastoplastic contact model and its application
Source: PLoS One. 2025 Jun 27;20(6):e0324895. doi: 10.1371/journal.pone.0324895 (PMC12204517; doi:10.1371/journal.pone.0324895)
Supplement: S1 File — (ZIP) [file pone.0324895.s001.zip › code/03-prerouxing.p2dat]

restore 02-compactspecimen

history delete range id 1
history delete range id 2

ball attribute displacement multiply 0.0 rotation multiply 0.0
ball attribute velocity multiply 0.0 spin multiply 0.0
calm

[_msbid=0] 
[_gap = 0.1e-3 * 0.1]
def create_membrane_balls(_bnum)
   local _wlen = wall.pos.y(wp3) - wall.pos.y(wp1) - 2.0 * _gap
   local _brad = 0.5*(_wlen / float(_bnum))
   c = wall.pos.y(wp3) - _gap 
   loop local bn(1,_bnum)
     local _bx = wall.pos.x(wp4) - _brad - _gap
     local _by = c - float(2*bn-1)*_brad
     command
       ball create id [_msbid+bn] x [_bx] y [_by] rad [_brad] group 'ball_wall1'
     end_command
   end_loop
   loop bn(1,_bnum)
     _bx = wall.pos.x(wp2) + _brad + _gap
     _by = c - float(2*bn-1)*_brad
     command
       ball create id [_msbid+_bnum+bn] x [_bx] y [_by] rad [_brad] group 'ball_wall2'
     end_command
   end_loop
end
[_bnum = 200]
@create_membrane_balls(@_bnum)

ball attribute density 1000.0 damp 0.7 range group 'ball_wall1' 
ball attribute density 1000.0 damp 0.7 range group 'ball_wall2'
ball property fric 0.0 range group 'ball_wall1'
ball property fric 0.0 range group 'ball_wall2'

set fish callback -1.1 remove @servo_ywalls
set fish callback -1.0 remove @servo_xwalls

wall servo activate off vmax [vmaxServo] range list 1
wall servo activate off vmax [vmaxServo] range list 3
wall servo activate off vmax [vmaxServo] range list 4
wall servo activate off vmax [vmaxServo] range list 2

wall delete walls range id 4
wall delete walls range id 2

wall attribute yvel 0 range list 1 3  
wall attribute displacement multiply 0.0 range list 1 3 

ball fix velocity spin range group 'ball_wall1'
ball fix velocity spin range group 'ball_wall2'
set timestep auto
cycle 10000 calm 10
save 03-prerouxing
