# Supplementary material for: A nonlinear polycrystalline ice elastoplastic contact model and its application
Source: PLoS One. 2025 Jun 27;20(6):e0324895. doi: 10.1371/journal.pone.0324895 (PMC12204517; doi:10.1371/journal.pone.0324895)
Supplement: S1 File — (ZIP) [file pone.0324895.s001.zip › code/04-BondAdded.p2dat]

restore 03-prerouxing
load contactmodelmechanical automatic
;[rdmin=0.006]
ball free spin velocity
ball attribute displacement multiply 0.0 rotation multiply 0.0
ball attribute velocity multiply 0.0 spin multiply 0.0
calm

def SetPbondParams
    emodcontactA = 1.8e8 ; sand
    kratcontactA = 1.0
    fricA = 0.8
    dpnrA = 0.0
    dpsrA = 0.0
    Dkn = 2.0e7
    Dks = 2.0e7
    Dsh_a = 2.103e-3
    Dsh_b = 0.2860
    Dsh_c = 0.02299
    Dfric = 0.6
    DSre = 1e6
end
@SetPbondParams

ball group 'A' slot 2 range group 'sand' 
contact groupbehavior and
cmat add 1 model linear method deform emod [emodcontactA] kratio [kratcontactA] ...
           property fric [fricA]  dp_nratio [dpnrA] dp_sratio [dsprA] ...
           proximity 0.001 range group 'A' slot 2
contact model Duncan_Soft range group 'A' slot 2
contact property kn @Dkn ks @Dks sh_a @Dsh_a sh_b @Dsh_b sh_c @Dsh_c ;range group 'A' slot 2
contact property fric @Dfric sre @DSre lin_mode 1 ;range group 'A' slot 2
clean

;contact model linear range group 'A' slot 2
;contact property kn @Dkn ks @Dks  range group 'A' slot 2
;contact property fric @Dfric  lin_mode 1 range group 'A' slot 2
;clean
contact method bond gap [dhiGrains*0.3]
;contact model linear range group 'A' slot 2
;contact method deform emod [emodcontactA] kratio [kratcontactA] range group 'A' slot 2
;contact property fric [fricA] dp_nratio [dpnrA] dp_sratio [dsprA] range group 'A' slot 2

;contact property lin_force 0.0 0.0 lin_mode 1
contact property lin_force 0.0 0.0 lin_mode 1
ball attribute contactforce multiply 0.0 contactmoment multiply 0.0
contact groupbehavior or
contact group 'sand' range group 'A' slot 2
contact groupbehavior and
set timestep fix 1e-8
;cycle 10000 calm 10


solve aratio 1e-5 

save 05-bondadded

return
