# Supplementary material for: A nonlinear polycrystalline ice elastoplastic contact model and its application
Source: PLoS One. 2025 Jun 27;20(6):e0324895. doi: 10.1371/journal.pone.0324895 (PMC12204517; doi:10.1371/journal.pone.0324895)
Supplement: S1 File — (ZIP) [file pone.0324895.s001.zip › code/05-qiusifu.p2dat]

restore 05-bondadded

;contact activate 
calm 
ball free spin velocity
wall attribute velocity 0.0
ball attribute velocity multiply 0.0
ball attribute displacement multiply 0.0
ball free velocity spin range group 'ball_wall1'
ball free velocity spin range group 'ball_wall2'
ball attribute spin multiply 0.0
ball attribute rotation multiply 0.0
ball attribute contactforce multiply 0.0 contactmoment multiply 0.0 

contact groupbehavior and
contact model linearcbond range group 'ball_wall1' or 'ball_wall2'
contact method bond gap 1.0 range group 'ball_wall1' or 'ball_wall2'
contact method deform emod 1.0e8 kratio 1.5 range group 'ball_wall1' or 'ball_wall2'
contact property fric 0.0 dp_nratio 0.0 dp_sratio 0.0 range group 'ball_wall1' or 'ball_wall2'
contact method cb_strength tensile 1.0e300 shear 1.0e300 range group 'ball_wall1' or 'ball_wall2'

[txx = 1.0e6] 
[tyy = 1.0e6]
[tsig3  = txx]
[_mbnum = 200]
[_R = 1.0] 
def calculate_applied_eqforces
  local _bid1 = 0
  local _bid2 = 0
  local _b1x = 0.0
  local _b1y = 0.0
  local _b2x = 0.0
  local _b2y = 0.0
  local _f1x = 0.0
  local _f1y = 0.0
  local _f2x = 0.0
  local _f2y = 0.0
  array lmforcearray(200,200)
  array rmforcearray(200,200)
  loop local lm (1,_mbnum)
    if (lm == 1) then
      _bid1 = _msbid + lm
      _bid2 = _bid1 + 1
      _b1x = ball.pos.x(ball.find(_bid1))
      _b1y = ball.pos.y(ball.find(_bid1))
      _b2x = ball.pos.x(ball.find(_bid2))
      _b2y = ball.pos.y(ball.find(_bid2))
      _f1x = -tsig3 * (_b1y - _b2y) * _R
      _f1y = -tsig3 * (_b1x - _b2x) * _R
      lmforcearray(lm,1) = 0.5*_f1x
      lmforcearray(lm,2) = 0.5*_f1y
            ball.fix(ball.find(_bid1),1)=1
            ball.vel.x(ball.find(_bid1))=0
            ball.fix(ball.find(_bid1),2)=1
            ball.vel.y(ball.find(_bid1))= -0.001
    else
      if (lm < _mbnum) then
        _bid2 = _msbid + lm
        _bid1 = _bid2 - 1
        _b1x = ball.pos.x(ball.find(_bid1))
        _b1y = ball.pos.y(ball.find(_bid1))
        _b2x = ball.pos.x(ball.find(_bid2))
        _b2y = ball.pos.y(ball.find(_bid2))
        _f1x = -tsig3 * (_b1y - _b2y) * _R
        _f1y = -tsig3 * (_b1x - _b2x) * _R
        
        _bid1 = _msbid + lm
        _bid2 = _bid1 + 1
        _b1x = ball.pos.x(ball.find(_bid1))
        _b1y = ball.pos.y(ball.find(_bid1))
        _b2x = ball.pos.x(ball.find(_bid2))
        _b2y = ball.pos.y(ball.find(_bid2))
        _f2x = -tsig3 * (_b1y - _b2y) * _R
        _f2y = -tsig3 * (_b1x - _b2x) * _R
        
        lmforcearray(lm,1) = 0.5*_f1x + 0.5*_f2x
        lmforcearray(lm,2) = 0.5*_f1y + 0.5*_f2y
      else
        _bid2 = _msbid + lm
        _bid1 = _bid2 - 1
        _b1x = ball.pos.x(ball.find(_bid1))
        _b1y = ball.pos.y(ball.find(_bid1))
        _b2x = ball.pos.x(ball.find(_bid2))
        _b2y = ball.pos.y(ball.find(_bid2))
        _f1x = -tsig3 * (_b1y - _b2y) * _R
        _f1y = -tsig3 * (_b1x - _b2x) * _R
        lmforcearray(lm,1) = 0.5*_f1x
        lmforcearray(lm,2) = 0.5*_f1y
            ball.fix(ball.find(_bid2),1) = 1
            ball.vel.x(ball.find(_bid2)) = 0
            ball.fix(ball.find(_bid2),2) = 1
            ball.vel.y(ball.find(_bid2)) = 0.001
      end_if
    end_if
  end_loop
  
  loop local rm (1,_mbnum)
    if (rm == 1) then
      _bid1 = _msbid + rm + _mbnum
      _bid2 = _bid1 + 1
      _b1x = ball.pos.x(ball.find(_bid1))
      _b1y = ball.pos.y(ball.find(_bid1))
      _b2x = ball.pos.x(ball.find(_bid2))
      _b2y = ball.pos.y(ball.find(_bid2))
      _f1x = tsig3 * (_b1y - _b2y) * _R
      _f1y = tsig3 * (_b1x - _b2x) * _R
      rmforcearray(rm,1) = 0.5*_f1x
      rmforcearray(rm,2) = 0.5*_f1y
            ball.fix(ball.find(_bid1),1)= 1
            ball.vel.x(ball.find(_bid1))= 0
            ball.fix(ball.find(_bid1),2)= 1
            ball.vel.y(ball.find(_bid1))= -0.001
    else
      if (rm < _mbnum) then
        _bid2 = _msbid + rm + _mbnum
        _bid1 = _bid2 - 1
        _b1x = ball.pos.x(ball.find(_bid1))
        _b1y = ball.pos.y(ball.find(_bid1))
        _b2x = ball.pos.x(ball.find(_bid2))
        _b2y = ball.pos.y(ball.find(_bid2))
        _f1x = tsig3 * (_b1y - _b2y) * _R
        _f1y = tsig3 * (_b1x - _b2x) * _R
        
        _bid1 = _msbid + rm
        _bid2 = _bid1 + 1
        _b1x = ball.pos.x(ball.find(_bid1))
        _b1y = ball.pos.y(ball.find(_bid1))
        _b2x = ball.pos.x(ball.find(_bid2))
        _b2y = ball.pos.y(ball.find(_bid2))
        _f2x = tsig3 * (_b1y - _b2y) * _R
        _f2y = tsig3 * (_b1x - _b2x) * _R
        
        rmforcearray(rm,1) = 0.5*_f1x + 0.5*_f2x
        rmforcearray(rm,2) = 0.5*_f1y + 0.5*_f2y
      else
        _bid2 = _msbid + rm + _mbnum
        _bid1 = _bid2 - 1
        _b1x = ball.pos.x(ball.find(_bid1))
        _b1y = ball.pos.y(ball.find(_bid1))
        _b2x = ball.pos.x(ball.find(_bid2))
        _b2y = ball.pos.y(ball.find(_bid2))
        _f1x = tsig3 * (_b1y - _b2y) * _R
        _f1y = tsig3 * (_b1x - _b2x) * _R
        rmforcearray(rm,1) = 0.5*_f1x
        rmforcearray(rm,2) = 0.5*_f1y
            ball.fix(ball.find(_bid2),1)=1
            ball.vel.x(ball.find(_bid2))=0
            ball.fix(ball.find(_bid2),2)=1
            ball.vel.y(ball.find(_bid2))= 0.001
      end_if
    end_if
  end_loop
end

def servo_particles
  loop local lm (1,_mbnum)
    local _bid = _msbid + lm
    ball.force.app.x(ball.find(_bid)) = - lmforcearray(lm,1)
    ball.force.app.y(ball.find(_bid)) = - lmforcearray(lm,2)
  end_loop
  loop local rm (1,_mbnum)
    _bid = _msbid + _mbnum + rm
    ball.force.app.x(ball.find(_bid)) = - rmforcearray(rm,1)
    ball.force.app.y(ball.find(_bid)) = - rmforcearray(rm,2)
  end_loop 
end

set fish callback 1.0 @calculate_applied_eqforces
set fish callback 1.1 @servo_particles

define wall_yposition
     w1_yposition = wall.pos.y(wp1) + ball.radius(ball.find(200))
     w3_yposition = wall.pos.y(wp3) - ball.radius(ball.find(1))
end
@wall_yposition

ball attribute yposition [w1_yposition] range list 200 400 
ball attribute yposition [w3_yposition] range list 1  201

def wlx
  global wlx = ball.pos.x(ball.find(286)) - ball.pos.x(ball.find(93))
end
def wly
  global wly = wall.pos.y(wp3) - wall.pos.y(wp1)
end

[lx0 = wlx]
[ly0 = wly]
[wexx  = 0.0]
[weyy  = 0.0]
[wevol = 0.0]
defin wexx
  _dis2 = 0.0
  _dis4 = 0.0
  loop foreach bp ball.groupmap('ball_wall2')
    _dis2 = _dis2 + ball.disp.x(bp) 
  end_loop
  loop foreach bp ball.groupmap('ball-wall1')
    _dis4 = _dis4 + ball.disp.x(bp)
  end_loop
  _wlx = (math.abs(_dis2) + math.abs(_dis4))/200
  wexx = ((math.abs(_dis2) + math.abs(_dis4))/200)/lx0
end
define weyy
   weyy = (wly - ly0) / ly0
end

[wsxx = 0.0]
[wsyy = 0.0]
define wsxx
  _force2 = 0.0
  _force4 = 0.0
  loop foreach bp ball.groupmap('ball_wall2')
    _force2 = _force2 + ball.force.contact.x(bp)
  end_loop
  loop foreach bp ball.groupmap('ball_wall1')
    _force4 = _force4 + ball.force.contact.x(bp)
  end_loop
  wsxx = 0.5 * (_force2 - _force4) / wly
end
define wsyy
  wlx0 = math.abs(ball.pos.x(ball.find(201)) - ball.pos.x(ball.find(1)))
  wsyy = 0.5 * (wall.force.contact.y(wp3) - wall.force.contact.y(wp1)) / wlx0
end

[txx = 1.0e6] 
[tyy = 1.0e6]
[stressTol = 1.0e-3]
[vmaxServo = 3.0e-3]
wall servo activate on vmax [vmaxServo] range list 1
wall servo activate on vmax [vmaxServo] range list 3

define servo_ywalls
  wall.servo.force.y(wp1) =  tyy * lx0
  wall.servo.force.y(wp3) = -tyy * lx0
end

set fish callback 2.0 @servo_ywalls

def wsyy_Tol
    wsyy_Tol = math.abs(wsyy - math.abs(tyy)) / math.abs(tyy)
end
def wsxx_Tol
    waxx_tol = math.abs(wsxx - math.abs(txx)) / math.abs(txx)
end
def aratioSolve
    aratioSolve = mech.solve('aratio')
end

def haltFish
    haltFish = false
    if wsxx_Tol < stressTol then
        if wsyy_Tol < stressTol then
            if aratioSolve < aratioSolveReq then
                haltFish = true
            endif
        endif
    endif
end

set display fish @aratioSolve 

[aratioSolveReq = 1e-3] 
set mech age 0.0
def timeReal
    timeReal = mech.age
end

history purge
history id 1 @timeReal
history id 2 @wexx
history id 3 @weyy
history id 4 @wsxx
history id 5 @wsyy


cycle 1
;solve aratio 1e-5 
save 06-qiusifu

return
