# Supplementary material for: A nonlinear polycrystalline ice elastoplastic contact model and its application
Source: PLoS One. 2025 Jun 27;20(6):e0324895. doi: 10.1371/journal.pone.0324895 (PMC12204517; doi:10.1371/journal.pone.0324895)
Supplement: S1 File — (ZIP) [file pone.0324895.s001.zip › code/06-load.p2dat]

restore 06-qiusifu

set echo off
    call Fracture.p2fis
    ;call Determine_stress_tensor
    ;call Determine_stress_tensor_four
set echo on

measure create id 1 x 0.0 y  7.0e-3 rad 7.0e-3
measure create id 2 x 0.0 y -7.0e-3 rad 7.0e-3

[m1 = measure.find(1)]
[m2 = measure.find(2)]

def porosity1
    porosity1 = measure.porosity(m1)
end
def porosity2
    porosity2 = measure.porosity(m2)
end
def coord1
    coord1 = measure.coordination(m1)
end
def coord2
    coord2 = measure.coordination(m2)
end

ball attribute displacement multiply 0.0
ball attribute velocity multiply 0.0
wall attribute displacement multiply 0.0
wall attribute velocity multiply 0.0
calm

set orientation on

[txx = 1.0e6]
[tyy = 1.0e6]
[tsig3  = txx]
[_mbnum = 200]
[_R = 1.0]
def calculate_applied_eqforces
  local _bid1 = 0
  local _bid2 = 0
  local _b1x = 0.0
  local _b1y = 0.0
  local _b2x = 0.0
  local _b2y = 0.0
  local _f1x = 0.0
  local _f1y = 0.0
  local _f2x = 0.0
  local _f2y = 0.0
  array lmaforcearray(200,200)
  array rmaforcearray(200,200)
  loop local lm (1,_mbnum)
    if (lm == 1) then
      _bid1 = _msbid + lm
      _bid2 = _bid1 + 1
      _b1x = ball.pos.x(ball.find(_bid1))
      _b1y = ball.pos.y(ball.find(_bid1))
      _b2x = ball.pos.x(ball.find(_bid2))
      _b2y = ball.pos.y(ball.find(_bid2))
      _f1x = -tsig3 * (_b1y - _b2y) * _R
      _f1y = -tsig3 * (_b1x - _b2x) * _R
      lmaforcearray(lm,1) = 0.5*_f1x
      lmaforcearray(lm,2) = 0.5*_f1y
            ball.fix(ball.find(_bid1),1)=1
            ball.vel.x(ball.find(_bid1))=0
            ball.fix(ball.find(_bid1),2)=1
            ball.vel.y(ball.find(_bid1))=[-velLoading]
    else
      if (lm < _mbnum) then
        _bid2 = _msbid + lm
        _bid1 = _bid2 - 1
        _b1x = ball.pos.x(ball.find(_bid1))
        _b1y = ball.pos.y(ball.find(_bid1))
        _b2x = ball.pos.x(ball.find(_bid2))
        _b2y = ball.pos.y(ball.find(_bid2))
        _f1x = -tsig3 * (_b1y - _b2y) * _R
        _f1y = -tsig3 * (_b1x - _b2x) * _R
        
        _bid1 = _msbid + lm
        _bid2 = _bid1 + 1
        _b1x = ball.pos.x(ball.find(_bid1))
        _b1y = ball.pos.y(ball.find(_bid1))
        _b2x = ball.pos.x(ball.find(_bid2))
        _b2y = ball.pos.y(ball.find(_bid2))
        _f2x = -tsig3 * (_b1y - _b2y) * _R
        _f2y = -tsig3 * (_b1x - _b2x) * _R
        
        lmaforcearray(lm,1) = 0.5*_f1x + 0.5*_f2x
        lmaforcearray(lm,2) = 0.5*_f1y + 0.5*_f2y
      else
        _bid2 = _msbid + lm
        _bid1 = _bid2 - 1
        _b1x = ball.pos.x(ball.find(_bid1))
        _b1y = ball.pos.y(ball.find(_bid1))
        _b2x = ball.pos.x(ball.find(_bid2))
        _b2y = ball.pos.y(ball.find(_bid2))
        _f1x = -tsig3 * (_b1y - _b2y) * _R
        _f1y = -tsig3 * (_b1x - _b2x) * _R
        lmaforcearray(lm,1) = 0.5*_f1x
        lmaforcearray(lm,2) = 0.5*_f1y
            ball.fix(ball.find(_bid2),1) = 1
            ball.vel.x(ball.find(_bid2)) = 0
            ball.fix(ball.find(_bid2),2) = 1
            ball.vel.y(ball.find(_bid2)) = 0;[velLoading]
      end_if
    end_if
  end_loop
  
  loop local rm (1,_mbnum)
    if (rm == 1) then
      _bid1 = _msbid + rm + _mbnum
      _bid2 = _bid1 + 1
      _b1x = ball.pos.x(ball.find(_bid1))
      _b1y = ball.pos.y(ball.find(_bid1))
      _b2x = ball.pos.x(ball.find(_bid2))
      _b2y = ball.pos.y(ball.find(_bid2))
      _f1x = tsig3 * (_b1y - _b2y) * _R
      _f1y = tsig3 * (_b1x - _b2x) * _R
      rmaforcearray(rm,1) = 0.5*_f1x
      rmaforcearray(rm,2) = 0.5*_f1y
            ball.fix(ball.find(_bid1),1)= 1
            ball.vel.x(ball.find(_bid1))= 0
            ball.fix(ball.find(_bid1),2)= 1
            ball.vel.y(ball.find(_bid1))= [-velLoading]
    else
      if (rm < _mbnum) then
        _bid2 = _msbid + rm + _mbnum
        _bid1 = _bid2 - 1
        _b1x = ball.pos.x(ball.find(_bid1))
        _b1y = ball.pos.y(ball.find(_bid1))
        _b2x = ball.pos.x(ball.find(_bid2))
        _b2y = ball.pos.y(ball.find(_bid2))
        _f1x = tsig3 * (_b1y - _b2y) * _R
        _f1y = tsig3 * (_b1x - _b2x) * _R
        
        _bid1 = _msbid + rm
        _bid2 = _bid1 + 1
        _b1x = ball.pos.x(ball.find(_bid1))
        _b1y = ball.pos.y(ball.find(_bid1))
        _b2x = ball.pos.x(ball.find(_bid2))
        _b2y = ball.pos.y(ball.find(_bid2))
        _f2x = tsig3 * (_b1y - _b2y) * _R
        _f2y = tsig3 * (_b1x - _b2x) * _R
        
        rmaforcearray(rm,1) = 0.5*_f1x + 0.5*_f2x
        rmaforcearray(rm,2) = 0.5*_f1y + 0.5*_f2y
      else
        _bid2 = _msbid + rm + _mbnum
        _bid1 = _bid2 - 1
        _b1x = ball.pos.x(ball.find(_bid1))
        _b1y = ball.pos.y(ball.find(_bid1))
        _b2x = ball.pos.x(ball.find(_bid2))
        _b2y = ball.pos.y(ball.find(_bid2))
        _f1x = tsig3 * (_b1y - _b2y) * _R
        _f1y = tsig3 * (_b1x - _b2x) * _R
        rmaforcearray(rm,1) = 0.5*_f1x
        rmaforcearray(rm,2) = 0.5*_f1y
            ball.fix(ball.find(_bid2),1)=1
            ball.vel.x(ball.find(_bid2))=0
            ball.fix(ball.find(_bid2),2)=1
            ball.vel.y(ball.find(_bid2))=0; [velLoading]
      end_if
    end_if
  end_loop
end

def servo_particles
  loop local lm (1,_mbnum)
    local _bid = _msbid + lm
    ball.force.app.x(ball.find(_bid)) = -lmaforcearray(lm,1)
    ball.force.app.y(ball.find(_bid)) = -lmaforcearray(lm,2)
  end_loop
  loop local rm (1,_mbnum)
    _bid = _msbid + _mbnum + rm
    ball.force.app.x(ball.find(_bid)) = -rmaforcearray(rm,1)
    ball.force.app.y(ball.find(_bid)) = -rmaforcearray(rm,2)
  end_loop 
end

set fish callback 1.0 @calculate_applied_eqforces
set fish callback 1.1 @servo_particles

define clear_walls_velocity
  wall.vel(wall.find(1)) = vector(0.0,0.0,0.0)
  wall.vel(wall.find(3)) = vector(0.0,0.0,0.0)
end
@clear_walls_velocity

[ly0 = wly]
[lx0 = wlx]
[ratestrain = 5.0]
[velLoading = 0.5 * rateStrain * wly]
wall attribute yvel multiply [velLoading]  range list 1
wall attribute yvel [-velLoading] range list 3

set trace_rep 100000
trace add ball id 531 
trace add ball id 515
trace add ball id 443
trace add ball id 993
trace add ball id 617
trace add ball id 581
trace add ball id 816

set mech age 0.0
set hist_rep 500
@track_init

wall servo activate off range list 1
wall servo activate off range list 3
set fish callback 2.0 remove @servo_ywalls
calm

[wsxx0 = wsxx]
[wsyy0 = wsyy]

def sigy
   sigy = math.abs(wsyy-txx)
end
define wevol
  wevol = wexx + weyy
end

history purge
history id 6  @wevol
history id 7  @sigy
history id 8  @crack_num
history id 9  @crack_tension_num
history id 10 @crack_shear_num
history id 11 @porosity1
history id 12 @porosity2
history id 13 @coord1
history id 14 @coord2

[increment   = -4e-2]
[time_record = weyy+1]
[count=0]
def savefile    
    if weyy-time_record <= increment then
        filename = string.build("result%1",count)
        command
            save @filename
        endcommand
        time_record = weyy
        count +=1
    endif    
end
set fish callback -3.0 @savefile

[target = -0.12]
define haltfish
  haltfish = false
    if weyy < target then
        haltfish = true
    endif
end
set timestep  fix 5e-8
solve fishhalt @haltfish

[young_modulus = (wsyy-wsyy0)/weyy]
[poisson_ratio = -wexx/weyy]
[shear_modulus = 0.5*young_modulus/(1+poisson_ratio)]
list @young_modulus
list @poisson_ratio
list @shear_modulus

save 07-load

return
