# Supplementary material for: A nonlinear polycrystalline ice elastoplastic contact model and its application
Source: PLoS One. 2025 Jun 27;20(6):e0324895. doi: 10.1371/journal.pone.0324895 (PMC12204517; doi:10.1371/journal.pone.0324895)
Supplement: S2 File — (ZIP) [file pone.0324895.s002.zip]

Archive with 2 entries (1 files):
- data/
- data/弹塑性邓肯软化.opj
